# Supplementary material for: Application of Raney Al-Ni Alloy for Simple Hydrodehalogenation of Diclofenac and Other Halogenated Biocidal Contaminants in Alkaline Aqueous Solution under Ambient Conditions
Source: Materials (Basel). 2022 May 31;15(11):3939. doi: 10.3390/ma15113939 (PMC9182476; doi:10.3390/ma15113939)
Supplement: Supplementary file 1 [file materials-15-03939-s001.zip]

Archive with 1 entries (1 files):
- materials-1708852-supplementary.pdf
